# Supplementary material for: A Structural-Reporter Group to Determine the Core Conformation of Sialyl Lewisx Mimetics
Source: Molecules. 2023 Mar 13;28(6):2595. doi: 10.3390/molecules28062595 (PMC10054758; doi:10.3390/molecules28062595)
Supplement: Supplementary file 1 [file molecules-28-02595-s001.zip]

Archive with 1 entries (1 files):
- molecules-2192572-supplementary.pdf
